# Supplementary material for: Water-Soluble Fullerene C60 Derivatives Are Effective Inhibitors of Influenza Virus Replication
Source: Microorganisms. 2023 Mar 7;11(3):681. doi: 10.3390/microorganisms11030681 (PMC10053623; doi:10.3390/microorganisms11030681)
Supplement: Supplementary file 1 [file microorganisms-11-00681-s001.zip]

Archive with 1 entries (1 files):
- microorganisms-2251317-supplementary.pdf
